# Supplementary material for: Design and Validation of a Food Frequency Questionnaire to Evaluate the Consumption of Trans Fatty Acids in the Adult Population (FFQ-TFA)
Source: Int J Environ Res Public Health. 2022 Oct 12;19(20):13097. doi: 10.3390/ijerph192013097 (PMC9602579; doi:10.3390/ijerph192013097)
Supplement: Supplementary file 1 [file ijerph-19-13097-s001.zip]

Archive with 3 entries (3 files):
- Supplementary File S1_English_2022_10_04.pdf
- Supplementary File S1_Español_2022_10_04.pdf
- Supplementary File S2 Food Atlas.pdf
